# Supplementary material for: Comparative Outcomes of Living and Deceased Donor Liver Transplantation in Adults: A Systematic Review and Meta-Analysis
Source: J Clin Med. 2025 Dec 28;15(1):241. doi: 10.3390/jcm15010241 (PMC12786740; doi:10.3390/jcm15010241)
Supplement: Supplementary file 1 [file jcm-15-00241-s001.zip]

Archive with 2 entries (2 files):
- PRISMA 2020 checklist.pdf
- Supplementary Material Table S1 [SOF table].pdf
